# Supplementary material for: Comparative analysis of organellar genomes between diploid and tetraploid Chrysanthemum indicum with its relatives
Source: Front Plant Sci. 2023 Aug 18;14:1228551. doi: 10.3389/fpls.2023.1228551 (PMC10471889; doi:10.3389/fpls.2023.1228551)
Supplement: Supplementary file 2 [file DataSheet_2.xlsx]

## Sheet: Supplementary Table 1
Table S1. MTPTs(Mitochondrial plastid DNAs) of Chrysanthemum spp.
Accession	Length	Plastome		Identity	Mitogenome		Transfered genes
		Start	End		Start	End
C. indicum	2556	36667	39221	98.826	90913	93468	psaB(partial)-psaA(partial)
C. indicum	1057	64418	65492	78.327	163839	164895	petL-petG-trnW(CCA)-trnP(UGG)
C. indicum	247	143095	143350	93.75	64056	64302	ycf2(partial)
C. indicum	247	90346	90601	93.75	64056	64302
C. indicum	266	77697	77962	89.098	47353	47618	rps11(partial)
C. indicum	859	133793	134656	73.761	68355	69213	16S rRNA(partial)
C. indicum	859	99040	99903	73.761	68355	69213
C. indicum	84	126884	126966	96.429	99677	99760	trnN-GUU
C. indicum	84	106730	106812	96.429	99677	99760
C. indicum	79	51876	51954	97.468	138338	138416	trnM-CAU
C. indicum	77	1	77	97.403	204876	204952	trnH-GUG
C. boreale	2548	36696	39250	98.122	178150	180697	psaB(partial)-psaA(partial)
C. boreale	1057	64490	65560	78.128	160134	161190	petL-petG-trnW(CCA)-trnP(UGG)
C. boreale	549	103427	104014	82.572	22088	22636	23S rRNA(partial)
C. boreale	549	129816	130403	82.572	22088	22636
C. boreale	254	90429	90691	93.156	202515	202768	ycf2(partial)
C. boreale	254	143139	143401	93.156	202515	202768
C. boreale	859	99125	99988	73.761	197608	198466	16S rRNA(partial)
C. boreale	859	133842	134705	73.761	197608	198466
C. boreale	238	104005	104274	81.919	21771	22008	23S rRNA(partial)
C. boreale	238	129556	129825	81.919	21771	22008
C. boreale	80	8	87	97.5	68146	68225	trnH-GUG(partial)
C. boreale	84	106816	106898	96.429	171904	171987	trnN-GUU
C. boreale	84	126932	127014	96.429	171904	171987
C. boreale	79	51878	51956	97.468	134611	134689	trnM-CAU
C. makinoi	2556	87855	90409	99.883	148885	151440	psaA(partial)-psaB(partial)
C. makinoi	1053	61504	62574	82.289	168435	169487	trnP(UGG)-trnW(CCA)-petG-petL
C. makinoi	357	149289	149641	91.086	140510	140866	23S rRNA(partial)
C. makinoi	357	21703	22055	91.086	140510	140866
C. makinoi	256	36375	36630	100	17944	18199	ycf2(partial)
C. makinoi	256	134714	134969	100	17944	18199
C. makinoi	859	27078	27941	76.014	125847	126705	16S rRNA(partial)
C. makinoi	859	143403	144266	76.014	125847	126705
C. makinoi	268	49035	49300	89.179	1228	1495	rps11(partial)
C. makinoi	443	148561	149007	77.391	141131	141573	23S rRNA(partial)
C. makinoi	443	22337	22783	77.391	141131	141573
C. makinoi	84	36	118	96.429	157644	157727	trnN-GUU
C. makinoi	84	20169	20251	96.429	157644	157727
C. makinoi	79	75131	75209	97.468	33180	33258	trnM-CAU
C. makinoi	78	127015	127094	95	50050	50127	trnH-GUG
C. zawadskii	2556	36712	39266	99.257	932	3487	psaB(partial)-psaA(partial)
C. zawadskii	2556	36712	39266	99.257	120965	123520
C. zawadskii	1057	64609	65679	78.038	102911	103967	petL-petG-trnW(CCA)-trnP(UGG)
C. zawadskii	253	90557	90818	93.13	31055	31307	ycf2(partial)
C. zawadskii	253	143259	143520	93.13	31055	31307
C. zawadskii	253	90557	90818	93.13	151088	151340
C. zawadskii	253	143259	143520	93.13	151088	151340
C. zawadskii	266	77921	78186	89.098	47749	48014	rps11(partial)
C. zawadskii	266	77921	78186	89.098	167782	168047
C. zawadskii	859	99246	100109	73.761	26149	27007	16S rRNA(partial)
C. zawadskii	859	133968	134831	73.761	26149	27007
C. zawadskii	859	99246	100109	73.761	146182	147040
C. zawadskii	859	133968	134831	73.761	146182	147040
C. zawadskii	88	1	86	95.455	206799	206886	trnH-GUG(partial)
C. zawadskii	84	106936	107018	96.429	114675	114758	trnN-GUU
C. zawadskii	84	127059	127141	96.429	114675	114758
C. zawadskii	79	51923	52001	97.468	263884	263962	trnM-CAU

## Sheet: Supplementary Table 2
Table S2. ORFs predicted in the unique sequences in C. indicum(4x) and C. indicum var.aromaticum
Sample	Label	Strand	Frame	Start	Stop	Length (nt | aa)
C. indicum (4x)	ORF496	+	2	77542	79032	1491 | 496
C. indicum (4x)	ORF72	+	1	79536	79754	219 | 72
C. indicum var. aromaticum	ORF307	-	2	8239	7316	924 | 307
C. indicum var. aromaticum	ORF165	+	1	7474	7971	498 | 165
C. indicum var. aromaticum	ORF73	+	3	6225	6446	222 | 73
C. indicum var. aromaticum	ORF383	-	2	84305	83154	1152 | 383
C. indicum var. aromaticum	ORF346	-	1	83157	82117	1041 | 346
C. indicum var. aromaticum	ORF94	+	2	80799	81083	285 | 94
C. indicum var. aromaticum	ORF72	-	2	80525	80307	219 | 72
C. indicum var. aromaticum	ORF71	-	3	80554	80339	216 | 71
